# Supplementary material for: Changes in Cooking and Breadmaking Properties of IR 841 Paddy Rice During Storage in West Africa
Source: Foods. 2026 Jan 22;15(2):405. doi: 10.3390/foods15020405 (PMC12840959; doi:10.3390/foods15020405)
Supplement: Supplementary file 1 [file foods-15-00405-s001.zip]

Archive with 1 entries (1 files):
- foods-4055192-supplementary.pdf
